# Supplementary material for: Late Endocrine and Metabolic Sequelae and Long-Term Monitoring of Classical Hodgkin Lymphoma and Diffuse Large B-Cell Lymphoma Survivors: A Systematic Review by the Fondazione Italiana Linfomi
Source: Cancers (Basel). 2022 Mar 10;14(6):1439. doi: 10.3390/cancers14061439 (PMC8946842; doi:10.3390/cancers14061439)
Supplement: Supplementary file 1 [file cancers-14-01439-s001.zip]

Archive with 3 entries (3 files):
- S1.docx
- S2.xlsx
- S3.xlsx
