# Supplementary material for: Late Endocrine and Metabolic Sequelae and Long-Term Monitoring of Classical Hodgkin Lymphoma and Diffuse Large B-Cell Lymphoma Survivors: A Systematic Review by the Fondazione Italiana Linfomi
Source: Cancers (Basel). 2022 Mar 10;14(6):1439. doi: 10.3390/cancers14061439 (PMC8946842; doi:10.3390/cancers14061439)
Supplement: Supplementary file 1 [file cancers-14-01439-s001.zip › S2.xlsx]

## Sheet: elegibility
PICO (RESEARCH QUESTION)	Study (first name, year)	Reference	Inclusion/Exclusion (YES/NO/UNCLEAR)	If excluded, reason
A	Mortimer RH, 1986	Aust N Z J Med. 1986 Jun;16(3):347-51.	NO	also pediatric patients, short FUP
A	Khoo VS, 1998	. Australas Radiol. 1998 Feb;42(1):52-7	No	also pediatric patients
A	Illes, 2003	Acta Haematol. 2003;109(1):11-7.	YES
A	Bethge, 2000	. Ann Hematol. 2000 Mar;79(3):114-8.	YES
A	Cella L, 2012	. Int J Radiat Oncol Biol Phys. 2012 Apr 1;82(5):1802-8.	NO	also pediatric patients
A	Pinnix , 2018	Int J Radiat Oncol Biol Phys. 2018 Jul 1;101(3):530-540	NO	no outcome of interest
A	Moser EC, 2005	Clin Lymphoma Myeloma. 2005 Sep;6(2):122-30	NO	no outcome of interest
A	Chowdhry AK	. Leuk Lymphoma. 2018 May;59(5):1180-1187	NO	no outcome of interest
A	Michaelson EM	Int J Radiat Oncol Biol Phys. 2014 Mar 1;88(3):636-41	NO	also pediatric patients
A	Majhail NS,	Biol Blood Marrow Transplant. 2007 Oct;13(10):1153-9	NO	also pediatric patients
A	Georges GE	Biol Blood Marrow Transplant. 2020 Feb;26(2):407-412	NO	also pediatric patients
A	Ruiz-Soto R 2005	Cancer. 2005 Dec 15;104(12):2735-42	NO	no outcome of interest
A	RM Enrici, 1999	Haematologica 1999;84(10):917-923	YES
A	Hoppe RT., 1997	Ann Oncol. 1997;8 Suppl 1:115-8.	NO	no outcome of interest
A	M BRYDØY,2007	Acta Oncologica, 2007; 46: 480_x0001_489	NO	no outcome of interest
A	Emily Arden-Close,2011	J Sex Med 2011;8:1833–1840.	No	no outcome of interest
A	Meissner J, 2015	Ann Oncol. 2015 Aug;26(8):1771-6.	YES
A	King DJ, 1985	J Clin Pathol. 1985 Nov;38(11):1247-51	YES
A	CE Kiserud,	British Journal of Cancer (2009) 100, 455–463.	NO	no outcome of interest
A	E.-D. Kreuser,	Annals of Oncology' 3 (Suppl. 4): SI05-S110, 1992.	NO	no outcome of interest
A	Loverro G,	Hematology, April 2007; 12(2): 141-147	NO	no outcome of interest
A	C. Bokemeyer	Ann Hematol (1994) 68:105-110	NO	no outcome of interest
A	U. K. H. Haukvik	Annals of Oncology 17: 1428–1433, 2006	NO	no outcome of interest
A	Aaron D. Schimmer,	Biology of Blood and Marrow Transplantation 7:279-283 (2001)	NO	no outcome of interest
A	Karolin Behringer,	J Clin Oncol 31:231-239.	NO	no outcome of interest
A	Ramona M. Chapman,	JAMA, 1979: vol 242, 17	NO	no outcome of interest
A	Eldad J. Dann,	Am. J. Hematol. 87:32–36, 2012.	NO	no outcome of interest
A	Michal Sieniawski,	BLOOD, 1 JANUARY 2008 _x0001_ VOLUME 111, NUMBER 1	NO	no outcome of interest
A	G. Bonadonnal	Disease, Metabolism and Reproduction in the Toxic Response to Drugs and Other Chemicals	NO	no outcome of interest
A		Arch. Toxicol., Suppl. 7, 140-145 (1984)
A	Bodden J,2020	Osteoporos Int. 2020 Aug 15.	NO	no outcome of interest
A	Anargyrou K, 2019	Hemasphere. 2019 Sep 24;3(6):e303.	NO	no outcome of interest
A	Westin JR, 2013	Clin Lymphoma Myeloma Leuk. 2013 Apr;13(2):99-105	NO	no outcome of interest
A	Svendsen P, 2016	Leuk Lymphoma. 2017 May;58(5):1105-1113. doi: 10.1080/10428194.2016.1233543	YES
A	Holmes SJ, 1994	Br J Cancer. 1994 Aug;70(2):371-5.	NO	no outcome of interest
A	Paccou J,2014	Ann Oncol. 2014 Feb;25(2):481-6	NO	no outcome of interest
A	Gandhi MK, 2003	Br J Haematol. 2003 May;121(3):462-8	NO	no outcome of interest
A	Ria R	Leuk Lymphoma. 2007 May;48(5):923-30.	NO	no outcome of interest
A	Cabanillas ME, 2007	Leuk Lymphoma. 2007 Aug;48(8):1514-21	NO	no outcome of interest
A	Seland M, 2016	Acta Oncologica, 56:4, 590-598	NO	no distincion according the type of lymphoma
A	Johansson, 2020	Calcif Tissue Int. 2020 Jun;106(6):591-598.	NO	no outcome of interest
A	Kim, 2004	Am J Med. 2004 Apr 15;116(8):524-8.	NO	no distincion according the type of lymphoma
A	Majhail NS	Biol Blood Marrow Transplant. 2007 Oct;13(10):1153-9.	NO	no outcome of interest
A	Meissner J, 2015	Ann Oncol. 2015 Aug;26(8):1771-6. doi: 10.1093/annonc/mdv227	NO	no outcome of interest
A	Georges GE	Biol Blood Marrow Transplant. 2020 Feb;26(2):407-412	NO	no outcome of interest
B	Illes , 2001	Acta Haematol 2003;109:11–17	NO	no comparison between RT old and modern
B	Pinnix , 2018	International Journal of Radiation Oncology • Biology • Physics	SI
B	Gini	Chemotherapy 2019;64:36–41	no	no comparison between old e new RT
B	C. Bokemeyer	Ann Hematol (1994) 68:105-110	No	no comparison between old e new RT
B	Richard A Anderson,	Lancet Oncol 2018; 19: 1328–37	no	no comparison between old e new RT
B	Stephanie Sasse,	J Clin Oncol 35:1999-2007.	no	no comparison between old e new RT
B	Marleen A.E. van der Kaaij,	J Clin Oncol 25:2825-2832.	no	no comparison between old e new RT
B	PRAVEEN DUBEY,	Int. J. Radiation Oncology Biol. Phys., Vol. 46, No. 3, pp. 609–617, 2000	no	no comparison between old e new RT
B	K. Behringer	Annals of Oncology 23: 1818–1825, 2012	no	no comparison between old e new RT
B	Karolin Behringer,	J Clin Oncol 31:231-239.	no	no comparison between old e new RT
B	Marleen A.E. van der Kaaij,	J Clin Oncol 30:291-299.	no	no comparison between old e new RT
B	M. Sieniawski	Annals of Oncology 19: 1795–1801, 2008	no	no comparison between old e new RT
B	U. K. H. Haukvik1	Annals of Oncology 17: 1428–1433, 2006	no	no comparison between old e new RT
B	Loverro Giuseppe,	Hematology, 12:2, 141-147	no	no comparison between old e new RT
B	David J. Straus	Ther Adv Hematol(2011) 2(2) 111 119	no	no comparison between old e new RT
B	B. Fisher	Acta Radiologica: Oncology, 23:1, 43-48	no	no comparison between old e new RT
B	Andreas Schuck1,	Strahlenther Onkol 2005;181:534–9	no	no comparison between old e new RT
B	Marie L. De Bruin,	Blood. 2008;111:101-108)	no	no comparison between old e new RT
B	Anthony J. Swerdlow,	JNCI J Natl Cancer Inst (2014) 106(9):	no	no comparison between old e new RT
B	Ratcliff, 1992	HEMATOLOGICAL ONCOLOGY, VOL. 10, 181-187 (1992)	NO	no outcome of interest
B	Seland, 2017	Acta Oncologica, doi.org/10.1080/0284186X.2016.1267870	NO	no outcome of interest
B	cabanillas , 2007	Leukemia & Lymphoma, August 2007; 48(8): 1514 – 1521	NO	no outcome of interest
B	Brown,2006	Clin Cancer Res 2006;12(21) November 1, 2006	NO	no outcome of interest
B	Banfi, 2001	Cancer 2001;92:2419–28.	NO	no outcome of interest
B	Shaikh, 2011	Asian Pacific J Cancer Prev, 12, 1105-1106	NO	letter to editor
B	Baech, 2020	leukemia lymphoma, /doi.org/10.1080/10428194.2020.1723015	No	no outcome of interest
C	Soberman N, 1991	Pediatr Radiol. 1991;21(4):250-3. doi: 10.1007/bf02018615	NO	patients were younger than 18 when they were treated
C	Sandhu A, 2000	Int J Radiat Oncol Biol Phys. 2000 Aug 1;48(1):181-8. doi: 10.1016/s0360-3016(00)00592-7	NO	no distiction according to type of cancer
C	Jacobson DR, 1984	Am J Med Sci. 1984 Dec;288(5):217-20. doi: 10.1097/00000441-198412000-00005	NO	Case report
C	Michaelson EM, 2014	Int J Radiat Oncol Biol Phys. 2014 Mar 1;88(3):636-41. doi: 10.1016/j.ijrobp.2013.11.237	NO	no outcome of interest
C	Tonorezos ES, 2017	Cancer Surviv. 2017 Jun;11(3):302-308. doi: 10.1007/s11764-016-0588-6. Epub 2016 Dec 27	NO	no distiction according to type of cancer and age
C	Gargus E, 2008	J Natl Compr Canc Netw. 2018 Sep;16(9):1137-1149.	NO	childhood and adolescence cancer
C	Hoegl BL, 2019	Cochrane Database Syst Rev. 2019 Nov 21;2019(11):	NO	no outcome of interest
C	Aksoy, 2007	Support Care Cancer (2008) 16:291–297	NO	no outcome of interest
C	Demeestre 2016	J Clin Oncol 34, 2016	NO	no distincion according the type of lymphoma
C	Gargus E, 2018	J Natl Compr Canc Netw. 2018 September ; 16(9): 1137–1149	NO	childhood
C	Nakayama 2008	nature clinical practice ONCOLOGY,february 2008 vol 5 no 2	NO	no distiction according to type of cancer
C	Schimmer 2001	Biology of Blood and Marrow Transplantation 7:279-283 (2001)	NO	no distiction according to type of cancer
C	Serio 2014	Bone Marrow Transplantation (2014) 49 SUPPL. 1 (S270).	NO	no distiction according to type of cancer
Met Syn	Frick MA, 2018	JCO Clin Cancer Inform. 2018 Dec;2:1-10	NO	no outcome of interest
Met Syn	Daniele A,2019	Ann Hematol Oncol. 2019 Vol. 6 Issue 10 : 1275	NO	no outcome of interest
Met Syn	Myers RM, 2018	Cancer. 2018 Feb 15;124(4):816-825.	NO	no outcome of interest
Met Syn	Starreveld DEJ, 2021	J Biol Rhythms. 2021 Feb;36(1):71-83	NO	no outcome of interest
Met Syn	Gibson TM, 2016	Curr Treat Options Oncol. 2016 Apr;17(4):17.	NO	no outcome of interest
Met Syn	Xiao DY, 2017	Leuk Lymphoma. 2017 Apr;58(4):851-858	NO	no outcome of interest
Met Syn	Chueh HW, 2017	Ann Pediatr Endocrinol Metab. 2017 Jun;22(2):82-89.	NO	no outcome of interest
Met Syn	Ng AK, 2016	Semin Hematol. 2016 Jul;53(3):209-15	NO	no outcome of interest
Met Syn	Smith WA, 2014	Cancer. 2014 Sep 1;120(17):2742-50.	NO	no outcome of interest
Met Syn	Nottage KA, 2014	Br J Haematol. 2014 May;165(3):364-74.	NO	no outcome of interest
Met Syn	Go SI,2016	J Cachexia Sarcopenia Muscle. 2016 Dec;7(5):567-576.	NO	no outcome of interest
Met Syn	Xiao DY,2016	Am J Hematol. 2016 Oct;91(10):1002-7.	NO	no outcome of interest
Met Syn	Nakamura N,2015	Ann Hematol. 2015 Dec;94(12):2043-53.	NO	no outcome of interest
Met Syn	Warris LT,2016	PLoS One. 2016 Jun 30;11(6):e0158225	NO	no outcome of interest
Met Syn	van Leeuwen FE,2016	Hematology Am Soc Hematol Educ Program. 2016 Dec 2;2016(1):323-330	NO	no outcome of interest
Met Syn	Jarfelt M, 2005	Eur J Endocrinol. 2005 Jul;153(1):81-9	NO	no outcome of interest
Met Syn	Gurney JG,2006	Cancer. 2006 Sep 15;107(6):1303-12	NO	no outcome of interest
Met Syn	Daniele A,2021	J Pers Med. 2021 Mar 17;11(3):215.	YES

## Sheet: PICO A 
Study (first name, year)	reference	other publications, if relevant	study design	population	study duration	follow-up	sample size	intervention	control group	outcome measure(s) - as for PICO	other outcome measure(s) if relevant	Main results	Main conclusions	Comments
Enrici RM, 1999	Haematologica (1999) 84:10 (917-923)		cohort	HL, first line		22-174 months	73	RT/CT (n=36)	RT (n=37)	prevalence of hypo		2/73=2.7%		hypothyroidism in the CT/RT subgroup (2/36= 5,5%)
Illés A, 2003	Acta Haematol 2003;109:11–17		cohort	HL, first line		between 1970 and 2000	151 total sample	radiation therapy, chemotherapy or both		prevalence of hypo, prevalence of hyper, prevalence of antibodies		34/128=26,5%; 1/128=0,01%; 25/138=18%
Bethge W, 2000	Ann Hematol (2000) 79:114–118		cohort	HL, first line		6 years (range 1–20)	177	radiation therapy, chemotherapy or both		prevalence of hypo, prevalence of subclinical hypo, prevalence of overt hypo		27%; 20%; 7%		No patient in the group treated with chemotherapy alone developed hypothyroidism, in contrast to 15 of 44 (34%) patients treated with radiotherapy alone and 33 of 98 (34%) patients treated with the combined modality approach who did. All patients with hypothyroidism had received some form of supradiaphragmatic radiation except one patient who underwent infradiaphragmatic RTX but with preceding he…
Svendsen	Leuk Lymphoma. 2017 May;58(5):1105-1113			DLBCL, first line treatment		median follow-up was 5.2	111	R-CHOP(-like) regimens		prevalence of fractures		0.14		Post-treatment VD was significantly reduced to 86% of pretreatment VD on average (p<.001)
King DJ, 1985	J Clin Pathol 1985;38:1247-1251		cohort	HL, first line		up to 12 years		CHT±RT		prevalence of azoospermia		14/14=100%;
Chapman RM,1979	JAMA. 1979 Oct 26;242(17):1882-4.		cohort	HL, first line		at least 3 months?	41	combination chemotherapy		prevalence of primary ovarian failure; prevalence of irregular ovarian activity		20/41=49%; 14/41=34%		age 20 to 51 years

## Sheet: PICO B
Study (first name, year)	reference	other publications, if relevant	study design	population	study duration	follow-up	sample size	intervention	control group	outcome measure(s) - as for PICO	other outcome measure(s) if relevant	Main results	Main conclusions	Comments
Pinnix , 2018	International Journal of Radiation Oncology • Biology • Physics		retrospective	HD	diagnosed 2009-2014	up to 18 months	151	RT IMRT (ISRT, mediastinum with-without neck)	RT 3DCRT (ISRT, mediastinum with-without neck)	hypothyroidism		3-year rates of freedom from hypothyroidism of 56.1% for the 3D-CRT group and 40% for the IMRT group (P=0.057).	In the IMRT group, V25 and the absolute volume of thyroid spared from 25 Gy (VS25Gy) were the strongest predictors of hypothyroidism	Use of a thyroid avoidance structure reduced the incidence of hypothyroidism (P<0.05) in the IMRT group.

## Sheet:  PICO C
Study (first name, year)	reference	other publications, if relevant	study design	population	study duration	follow-up	sample size	intervention	control group	outcome measure(s) - as for PICO	other outcome measure(s) if relevant	Main results	Main conclusions	Comments
NONE

## Sheet: PICO MetSy
Study (first name, year)	reference	other publications, if relevant	study design	population	study duration	follow-up	sample size	intervention	control group	outcome measure(s) - as for PICO	other outcome measure(s) if relevant	Main results	Main conclusions	Comments
A. Daniele 2021	Journal of Personalized Medicine 2021 Mar 17;11(3):215. doi: 10.3390/jpm11030215	no	Cohort Study	NHL survivors	4 years	no	60	no	no	metabolic syndrom, body composition change, unhealthy lifestyle, steroids	blood pressure, metabolic parameter, nutritional status	presence of metabolic syndrome (MetSyn) in 60% of patients ; change in body composition among survivors with metabolic syndrome vs those without metabolic syndrome;an increased MetSyn risk associated to steroids use administered in second line chemotherapy	Importance to include monitoring of the nutritional status and a correct lifestyle of the long-term lymphoma survivor in order to prevent the onset of Met Syn.	none
