# Supplementary material for: Late Endocrine and Metabolic Sequelae and Long-Term Monitoring of Classical Hodgkin Lymphoma and Diffuse Large B-Cell Lymphoma Survivors: A Systematic Review by the Fondazione Italiana Linfomi
Source: Cancers (Basel). 2022 Mar 10;14(6):1439. doi: 10.3390/cancers14061439 (PMC8946842; doi:10.3390/cancers14061439)
Supplement: Supplementary file 1 [file cancers-14-01439-s001.zip › S3.xlsx]

## Sheet: Istruzioni
la valutazione va fatta seguendo i due manuali messi a disposizione, per RCT e per studi osservazionali.
Risk of bias-ROB/RCT
compilare una riga per studio
per ogni item valutato si può scegliere dal menu a tendina un giudizio: HIGH RISK, LOW RISK O UNCLEAR RISK OF BIAS
inserire il PICO o i PICO di afferenza del paper
New Castle_case control/New Castle-Cohort
compilare una riga per studio
per ogni item valutato riportare la lettera relativa alla risposta identificata e l'eventuale asterisco (es: a*, b, c). Solo per la categoria Comparability si può dare più di una risposta tra quelle presenti
inserire il PICO o i PICO di afferenza del paper

## Sheet: ROB_rct
Reference (authors, journal, year)	PICO
		BIAS
		Random sequence generation (selection bias)	Allocation concealment (selection bias)	Blinding of participants and personnel (performance bias)	Blinding of outcome assessment (detection bias)	Incomplete outcome data (attrition bias)	Selective reporting (reporting bias)	Altri Commenti
Rossi et al.	B	low risk	unclear risk	low risk	high risk	low risk	low risk
											high risk
											unclear risk
											low risk

## Sheet: New castle_CASE CONTROL  
Reference (authors, journal, year)	PICO	BIAS- case control study
		Per le categorie Selection ed Exposure: Per ogni item valutato riportare la lettera relativa alla risposta data e l'eventuale asterisco.Per la categoria Comparability si può dare più di una risposta e relativo asterisco
		Selection				Comparability	Exposure
		1) Is the case definition adequate? a) yes, with independent validation * b) yes, eg record linkage or based on self reports c) no description	2) Representativeness of the cases a) consecutive or obviously representative series of cases * b) potential for selection biases or not stated	3) Selection of Controls a) community controls * b) hospital controls c) no description	4) Definition of Controls a) no history of disease (endpoint) * b) no description of source	1) Comparability of cases and controls on the basis of the design or analysis a) study controls for _______________ (Select the most important factor.) * b) study controls for any additional factor * (This criteria could be modified to indicate specific control for a second important factor.)	Exposure 1) Ascertainment of exposure a) secure record (eg surgical records)* b) structured interview where blind to case/control status * c) interview not blinded to case/control status d) written self report or medical record only e) no description	2) Same method of ascertainment for cases and controls a) yes * b) no	3) Non-Response rate a) same rate for both groups * b) non respondents described c) rate different and no designation
es. Rossi et al	A	b	a*	c	b	a*,b*	d	a*	b

## Sheet: New castle_Cohort
Reference (authors, journal, year)	PICO	BIAS-Cohort study
		Per le categorie Selection, Exposure, Outcome: Per ogni item valutato riportare la lettera relativa alla risposta data e l'eventuale asterisco.Per la categoria Comparability si può dare più di una risposta e relativo asterisco
		Selection				Comparability	Outcome
		1) Representativeness of the exposed cohort a) truly representative of the average _______________ (describe) in the community * b) somewhat representative of the average ______________ in the community* c) selected group of users eg nurses, volunteers d) no description of the derivation of the cohort	2) Selection of the non exposed cohort a) drawn from the same community as the exposed cohort * b) drawn from a different source c) no description of the derivation of the non exposed cohort	3) Ascertainment of exposure a) secure record (eg surgical records) * b) structured interview* c) written self report d) no description	4) Demonstration that outcome of interest was not present at start of study a) yes * b) no	1) Comparability of cohorts on the basis of the design or analysis a) study controls for _____________ (select the most important factor) * b) study controls for any additional factor* (This criteria could be modified to indicate specific control for a second important factor.)	1) Assessment of outcome a) independent blind assessment * b) record linkage * c) self report d) no description	2) Was follow-up long enough for outcomes to occur a) yes (select an adequate follow up period for outcome of interest) * b) no	3) Adequacy of follow up of cohorts a) complete follow up - all subjects accounted for * b) subjects lost to follow up unlikely to introduce bias - small number lost - > ____ % (select an adequate %) follow up, or description provided of those lost) * c) follow up rate < ____% (select an adequate %) and no description of those lost d) no statement
Iles	PICO A	a	ND	a	a	ND	b	b	pts enrolled if complete remission for at least 1 year, but without specifc data range
Bethge	PICO A	a	nd	a	a	ND	b	a	median months 70 (12–243)
Maurizi Enrici	PICO A	a	nd	a	b	nd	b	a
Svendsen	PICO A	a	nd	a	a	nd	b	a	median FUP 5.2 yrs
Meissner	PICO A	a	nd	b	b	nd	c	a
King	PICO A	a	nd	a	b	nd	b	a
Pinnix C et al.	PICO B	b (in the series of 50 pts treated with 3DRT there is an unspecified number of pediatric pts) but median age is 28.5 years	a* ( all adlut pts)	a*	a*	a retrospective series not omogenously treated for systemic therapy but omogenously for radiotherapic approach	b*	b	c) median follow up was 41.1 and 32 months
Daniele et al	PICO MetSyn	b*	c	a*	a*	b*	a*	a*	a*
